# Supplementary material for: SUMO-Chain-Regulated Proteasomal Degradation Timing Exemplified in DNA Replication Initiation
Source: Mol Cell. 2019 Nov 21;76(4):632–645.e6. doi: 10.1016/j.molcel.2019.08.003 (PMC6891891; doi:10.1016/j.molcel.2019.08.003)
Supplement: Table S2. Saccharomyces cerevisiae Strains Used in This Study, Related to STAR Methods [file mmc3.xlsx]

## Sheet: Strains used in this study
Strain	Relevant Genotype	Reference
FY1000 (W303 WT)	MATa ade2-1 can1-100 his3-11-15 leu2-3,112 trp1-1 ura3-1 RAD5+	Lab collection
HY0752	MATa ulp2::KANMX4	This study
HY1275	MATa ULP2-9PK::HIS3MX6 ura3::URA3/GPD-TK(7X)	This study
HY1280	MATa ULP2-9PK::HIS3MX6	This study
HY1366	MATa ULP2-9PK::HIS3MX6 bar1::TRP1	This study
HY0645	MATa ULP2-6His-3FLAG::KANMX6	This study
FY1110	MATa ura3::URA3/GPD-TK(7X)	Lab collection
HY1714	MATa cdc7-4 ULP2-9PK::HIS3MX6	This study
HY1434	MATa cdc28-as1::URA3 ULP2-9PK::HIS3MX6	This study
HY1443	MATa ura3::URA3/GPD-TK(7X) ulp2::TRP1	This study
HY2144	MATa ura3Δ0 leu2Δ0 met15Δ0, ARS603.5-dis ARS604-dis ARS605-dis ARS606-dis ARS607-dis ULP2-9PK::KANMX6	This study
HY2007	MATa ULP2-9PK::HIS3MX6 pADH1-tc3-3HA-CDC7::KANMX6	This study
HY5343	MATa ulp2-16A-9PK::HIS3MX6	This study
HY5344	MATa ura3::URA3/GPD-TK(7X) ulp2-16A-9PK::HIS3MX6	This study
HY3886	MATa clb5::URA3 clb6::LEU2 ULP2-9PK::HIS3MX6	This study
HY3030	MATa pSMT3-6HisFLAG-SMT3(KANMX6)	This study
HY5822	MATa ulp2::HIS3MX6 slx5::NatMX4 ura3::URA3/GPD-TK(7X)	This study
HY2900	MATa DBF4-9PK::HIS3MX6 ULP2-6His-3FLAG::KANMX6	This study
HY7452	MATa DBF4-9PK::HIS3MX6	This study
HY5354	MATa (TRP1)pSMT3-7His-SMT3	This study
HY5406	MATalpha (TRP1)pSMT3-7His-SMT3	This study
HY7463	MATalpha (NatNT2)pADH1-3HA-DBF4	This study
HY7464	MATalpha (NatNT2)pADH1-3HA-DBF4 (TRP1)pSMT3-7His-SMT3	This study
HY7491	MATalpha (HIS3MX6)pDBF4-3HA-DBF4 (TRP1)pSMT3-7His-SMT3	This study
HY7698	MATa (NatNT2)pADH1-3HA-DBF4 (TRP1)pSMT3-7His-SMT3	This study
HY7760	MATa (NatNT2)pADH1-3HA-DBF4 (TRP1)pSMT3-7His-SMT3 sml1::HIS3	This study
HY7762	MATa (NatNT2)pADH1-3HA-DBF4 (TRP1)pSMT3-7His-SMT3 rad53::KANMX6 sml1::HIS3MX6	This study
HY7764	MATa (NatNT2)pADH1-3HA-gal4DBD60-dbf4 (TRP1)pSMT3-7His-SMT3	This study
HY7765	MATalpha (NatNT2)pADH1-3HA-gal4DBD60-dbf4 (TRP1)pSMT3-7His-SMT3	This study
HY7797	MATa (NatNT2)pADH1-3HA-gal4DBD120-dbf4 (TRP1)pSMT3-7His-SMT3	This study
HY7798	MATalpha (NatNT2)pADH1-3HA-gal4DBD120-dbf4 (TRP1)pSMT3-7His-SMT3	This study
HY7829	MATa (NatNT2)pADH1-3HA-DBF4 (TRP1)pSMT3-7His-SMT3 mrc1::KANMX6	This study
HY7904	MATa (NatNT2)pADH1-3HA-CDC7 (TRP1)pSMT3-7His-SMT3	This study
HY7918	MATa (NatNT2)pADH1-3HA-cdc7-K16R (TRP1)pSMT3-7His-SMT3	This study
HY7979	MATalpha (TRP1)pSMT3-7His-SMT3 (NatNT2)pADH1-3HA-CDC7	This study
HY7980	MATa cim3-1(URA3) (TRP1)pSMT3-7His-SMT3 (NatNT2)pADH1-3HA-CDC7	This study
HY7981	MATa cim3-1(URA3) (TRP1)pSMT3-7His-SMT3 (NatNT2)pADH1-3HA-cdc7-K16R	This study
HY7982	MATalpha cim3-1-URA3 (TRP1)pSMT3-7His-SMT3 (NatNT2)pADH1-3HA-cdc7-K34R	This study
HY7983	MATa cim3-1-URA3 (TRP1)pSMT3-7His-SMT3 (NatNT2)pADH1-3HA-cdc7-K16R,K34R	This study
HY7923	MATa (TRP1)pSMT3-7His-SMT3 CDC7-9PK::HIS3MX6	This study
HY7925	MATa (NatNT2)pADH1-3HA-gal4DBD120-dbf4 (TRP1)pSMT3-7His-SMT3 CDC7-9PK::HIS3MX6	This study
HY7927	MATa (NatNT2)pADH1-3HA-gal4DBD120-dbf4 CDC7-9PK::HIS3MX6	This study
HY7699	MATa (NatNT2)pADH1-3HA-DBF4 (TRP1)pSMT3-7His-SMT3 ulp2::HIS3MX6	This study
HY7835	MATa cim3-1(URA3) (TRP1)pSMT3-7His-SMT3 (NatNT2)pADH1-3HA-DBF4	This study
HY7838	MATalpha cim3-1(URA3) (NatNT2)pADH1-3HA-DBF4 (TRP1)pSMT3-7His-SMT3 ulp2::HIS3MX6	This study
HY7974	MATa cim3-1(URA3) (NatNT2)pADH1-3HA-DBF4 (TRP1)pSMT3-7His-SMT3	This study
HY7975	MATa cim3-1(URA3) (NatNT2)pADH1-3HA-DBF4 (TRP1)pSMT3-7His-SMT3 ulp2::HIS3MX6	This study
HY7978	MATa cim3-1(URA3) (NatNT2)pADH1-3HA-DBF4 (TRP1)pSMT3-7His-SMT3 ulp2::HIS3MX6 slx5::KANMX4	This study
HY7976	MATa cim3-1(URA3) (NatNT2)pADH1-3HA-DBF4 (TRP1)pSMT3-7His-SMT3 slx5::KANMX4	This study
HY8263	MATalpha cim3-1(URA3) (NatNT2)pADH1-3HA-CDC7 (TRP1)pSMT3-7His-SMT3	This study
HY8264	MATa cim3-1(URA3) (NatNT2)pADH1-3HA-CDC7 (TRP1)pSMT3-7His-SMT3 ulp2::HIS3MX6	This study
HY8265	MATalpha cim3-1(URA3) (NatNT2)pADH1-3HA-CDC7 (TRP1)pSMT3-7His-SMT3 slx5::KANMX4	This study
HY8234	MATa cim3-1(URA3) (NatNT2)pADH1-3HA-CDC7 (TRP1)pSMT3-7His-SMT3 siz1::HphNT1	This study
HY8238	MATa cim3-1(URA3) (NatNT2)pADH1-3HA-CDC7 (TRP1)pSMT3-7His-SMT3 siz2::HphNT1	This study
HY8242	MATa cim3-1(URA3) (NatNT2)pADH1-3HA-CDC7 (TRP1)pSMT3-7His-SMT3 mms21-11::HIS3	This study
HY8315	MATa cim3-1(URA3) (NatNT2)pADH1-3HA-CDC7 (TRP1)pSMT3-7His-SMT3 siz1::HphNT1 siz2::HphNT1	This study
HY8233	MATalpha cim3-1(URA3) (NatNT2)pADH1-3HA-DBF4 (TRP1)pSMT3-7His-SMT3 siz1::HphNT1	This study
HY8236	MATa cim3-1(URA3) (NatNT2)pADH1-3HA-DBF4 (TRP1)pSMT3-7His-SMT3 siz2::HphNT1	This study
HY8240	MATa cim3-1(URA3) (NatNT2)pADH1-3HA-DBF4 (TRP1)pSMT3-7His-SMT3 mms21-11::HIS3	This study
HY8160	MATa cim3-1(URA3) (NatNT2)pADH1-3HA-DBF4 smt3::HIS3MX6 ura3-52::pADH1-7His-smt3-KRall-tADH1(URA3)	This study
HY8214	MATa cim3-1(URA3) (NatNT2)pADH1-3HA-DBF4 smt3::HIS3MX6 ura3-52::pADH1-7His-smt3-KRall-tADH1(URA3) ulp2::KANMX4	This study
HY8075	MATa cim3-1(URA3) (TRP1)pSMT3-7His-SMT3 (NatNT2)pADH1-3HA-CDC7 ulp2::HIS3MX6	This study
HY8218	MATa cim3-1(URA3) (NatNT2)pADH1-3HA-CDC7 smt3::HIS3MX6 ura3-52::pADH1-7His-smt3-KRall-tADH1(URA3)	This study
HY8222	MATa cim3-1(URA3) (NatNT2)pADH1-3HA-CDC7 smt3::HIS3MX6 ura3-52::pADH1-7His-smt3-KRall-tADH1(URA3) ulp2::KANMX4	This study
HY8857	MATa (NatNT2)pADH1-3HA-CDC7 (TRP1)pSMT3-7His-SMT3	This study
HY8858	MATalpha (NatNT2)pADH1-3HA-CDC7 (TRP1)pSMT3-7His-SMT3	This study
HY8855	MATa (NatNT2)pADH1-3HA-CDC7 (TRP1)pSMT3-7His-SMT3 cdc48-3	This study
HY8856	MATalpha (NatNT2)pADH1-3HA-CDC7 (TRP1)pSMT3-7His-SMT3 cdc48-3	This study
HY8845	MATa (NatNT2)pADH1-3HA-DBF4 (TRP1)pSMT3-7His-SMT3	This study
HY8846	MATalpha (NatNT2)pADH1-3HA-DBF4 (TRP1)pSMT3-7His-SMT3	This study
HY8843	MATa (NatNT2)pADH1-3HA-DBF4 (TRP1)pSMT3-7His-SMT3 cdc48-3	This study
HY8844	MATalpha (NatNT2)pADH1-3HA-DBF4 (TRP1)pSMT3-7His-SMT3 cdc48-3	This study
HY8861	MATa (HIS3MX6)pDBF4-3HA-DBF4 (TRP1)pSMT3-7His-SMT3	This study
HY8862	MATalpha (HIS3MX6)pDBF4-3HA-DBF4 (TRP1)pSMT3-7His-SMT3	This study
HY8859	MATa (HIS3MX6)pDBF4-3HA-DBF4 (TRP1)pSMT3-7His-SMT3 cdc48-3	This study
HY8860	MATalpha (HIS3MX6)pDBF4-3HA-DBF4 (TRP1)pSMT3-7His-SMT3 cdc48-3	This study
HY8872	MATalpha (NatNT2)pADH1-3HA-CDC7 (TRP1)pSMT3-7His-SMT3	This study
HY8870	MATalpha (NatNT2)pADH1-3HA-CDC7 (TRP1)pSMT3-7His-SMT3 cdc48-6	This study
HY8875	MATa (NatNT2)pADH1-3HA-DBF4 (TRP1)pSMT3-7His-SMT3	This study
HY8873	MATa (NatNT2)pADH1-3HA-DBF4 (TRP1)pSMT3-7His-SMT3 cdc48-6	This study
HY8879	MATa (HIS3MX6)pDBF4-3HA-DBF4 (TRP1)pSMT3-7His-SMT3	This study
HY8880	MATalpha (HIS3MX6)pDBF4-3HA-DBF4 (TRP1)pSMT3-7His-SMT3	This study
HY8877	MATa (HIS3MX6)pDBF4-3HA-DBF4 (TRP1)pSMT3-7His-SMT3 cdc48-6	This study
HY8878	MATalpha (HIS3MX6)pDBF4-3HA-DBF4 (TRP1)pSMT3-7His-SMT3 cdc48-6	This study
HY7805	MATa (NatNT2)pADH1-3HA-DBF4 (TRP1)pSMT3-7His-SMT3 Ulp2-9PK::HIS3MX6	This study
HY7873	MATa (NatNT2)pADH1-3HA-gal4DBD120-DBF4 (TRP1)pSMT3-7His-SMT3 Ulp2-9PK::HIS3MX6	This study
HY9069	MATalpha (LEU2)pCDC7-cdc7-4	This study
HY9070	MATa (LEU2)pCDC7-cdc7-4 ulp2::KANMX4	This study
HY9071	MATalpha (LEU2)pCDC7-cdc7-4 ulp2::KANMX4	This study
HY9143	MATa (LEU2)pCDC7-cdc7-4 ulp2::KANMX4 smt3::HIS3MX6 ura3-52::pADH1-7His-smt3-KRall-tADH1(URA3)	This study
HY9142	MATa (LEU2)pCDC7-cdc7-4 smt3::HIS3MX6 ura3-52::pADH1-7His-smt3-KRall-tADH1(URA3)	This study
HY8054	MATa ulp2::KANMX4 smt3::HIS3MX6 ura3-52::pADH1-7His-smt3-KRall-tADH1(URA3)	This study
HY8053	MATa smt3::HIS3MX6 ura3-52::pADH1-7His-smt3-KRall-tADH1(URA3)	This study
HY5813	MATalpha MCM4-13MYC::TRP1	This study
HY5814	MATa MCM4-13MYC::TRP1 ulp2::HIS3MX6	This study
HY5816	MATa MCM4-13MYC::TRP1 slx5::NatMX4	This study
HY5818	MATa MCM4-13MYC::TRP1 ulp2::HIS3MX6 slx5::NatMX4	This study
HY8765	MATa cim3-1(URA3) (TRP1)pSMT3-7His-SMT3 (NatNT2)pADH1-3HA-dbf4-K432R(KANMX4)	This study
HY8974	MATa cim3-1(URA3) (TRP1)pSMT3-7His-SMT3 (NatNT2)pADH1-3HA-dbf4-K6R,K14R,K432R(KANMX4)	This study
HY9158	MATa MCM4-13MYC::TRP1 (LEU2)pCDC7-cdc7-K16R (HIS3)pDBF4-dbf4-K6R,K14R,K432R(HphNT1)	This study
HY9160	MATa MCM4-13MYC::TRP1 (LEU2)pCDC7-cdc7-K16R (HIS3)pDBF4-dbf4-K6R,K14R,K432R(HphNT1) ulp2::KANMX4	This study
HY9126	MATa ura3::URA3/GPD-TK(7X) (LEU2)pCDC7-cdc7-K16R (HIS3)pDBF4-dbf4-K6R,K14R,K432R(HphNT1)	This study
HY9128	MATa ura3::URA3/GPD-TK(7X) (LEU2)pCDC7-cdc7-K16R (HIS3)pDBF4-dbf4-K6R,K14R,K432R(HphNT1) ulp2::KANMX4	This study
HY9131	MATa ura3::URA3/GPD-TK(7X)	This study
HY9132	MATa ura3::URA3/GPD-TK(7X) ulp2::KANMX4	This study
HY5156	MATalpha ulp2::HIS3MX6	This study
HY7736	MATa (NatNT2)pADH1-3HA-dbf4-1	This study
HY9050	MATa (NatNT2)pADH1-3HA-dbf4-1 ulp2::HIS3MX6	This study
HY9200	MATa MCM5	This study
HY9201	MATa (LEU2)pCDC7-cdc7-1 MCM5	This study
HY9202	MATa ulp2::KANMX4 MCM5	This study
HY9203	MATalpha (LEU2)pCDC7-cdc7-1 ulp2::KANMX4 MCM5	This study
HY9062	MATalpha (LEU2)pCDC7-cdc7-1	This study
HY9063	MATa (LEU2)pCDC7-cdc7-1 ulp2::KANMX4	This study
HY9148	MATalpha (LEU2)pCDC7-cdc7-1 ulp2::KANMX4 smt3::HIS3MX6 ura3-52::pADH1-7His-smt3-KRall-tADH1(URA3)	This study
HY9672	MATa ULP2-9PK::HIS3MX6	This study
HY9765	MATa ulp2-V60A,L61A,L200A,L201A,L206A,I207A,I208A-9PK::HIS3MX6	This study
HY9766	MATa ulp2-V60A,L61A,L200A,L201A,L206A,I207A,I208A,I229A,L230A,I276A,L277A-9PK::HIS3MX6	This study
HY9811	MATa cim3-1(URA3) (TRP1)pSMT3-7His-SMT3 (NatNT2)pADH1-3HA-dbf4 ULP2-9PK::HIS3MX6	This study
HY9813	MATa cim3-1(URA3) (TRP1)pSMT3-7His-SMT3 (NatNT2)pADH1-3HA-dbf4 ulp2-V60A,L61A,L200A,L201A,L206A,I207A,I208A,I229A,L230A,I276A,L277A-9PK::HIS3MX6	This study
HY9831	MATalpha cim3-1(URA3) (TRP1)pSMT3-7His-SMT3 (NatNT2)pADH1-3HA-dbf4 ulp2-V60A,L61A,L200A,L201A,L206A,I207A,I208A-9PK::HIS3MX6	This study
HY9683	MATa cim3-1(URA3) (TRP1)pSMT3-7His-SMT3 Slx5-6HA::HphNT1 Slx8-6HA-UBARad23(143-398)::NatMX4 ulp2::KanMX4	This study
HY9711	MATa cim3-1(URA3) (TRP1)pSMT3-7His-SMT3 Slx5-6HA::HphNT1 Slx8-3HA-UBADsk2(327-373)::NatMX4 ulp2::KanMX4	This study
HY9720	MATa cim3-1(URA3) (TRP1)pSMT3-7His-SMT3 slx5-C561S,C564S-6HA::HphNT1 Slx8-6HA-UBARad23(143-398)::NatMX4 ulp2::KanMX4	This study
HY9809	MATa cim3-1(URA3) (TRP1)pSMT3-7His-SMT3 (NatNT2)pADH1-3HA-cdc7 ULP2-9PK::HIS3MX6	This study
HY9816	MATalpha cim3-1(URA3) (TRP1)pSMT3-7His-SMT3 (NatNT2)pADH1-3HA-cdc7 ulp2-V60A,L61A,L200A,L201A,L206A,I207A,I208A,I229A,L230A,I276A,L277A-9PK::HIS3MX6	This study
HY9830	MATa cim3-1(URA3) (TRP1)pSMT3-7His-SMT3 (NatNT2)pADH1-3HA-cdc7 ulp2-V60A,L61A,L200A,L201A,L206A,I207A,I208A-9PK::HIS3MX6	This study
Y2007	MATa sld3-T600A,T609A,S622A-dpb11(253-764)::KanMX his3::pGAL1-4HA-sld2-T84D::HIS3 bar1::TRP1	(Zegerman and Diffley, 2007)
YS1790	MATa sld3-T600A,T609A,S622A-dpb11(253-764)::KanMX his3::pGAL1-4HA-sld2-T84D::HIS3 bar1::TRP1 URA3::pGAL1-DBF4	(Sheu and Stillman, 2010)
YS2178	MATa sld3-T600A,T609A,S622A-dpb11(253-764)::KanMX his3::pGAL1-4HA-sld2-T84D::HIS3 bar1::TRP1 mcm4Δ74-174	(Sheu and Stillman, 2010)
HY9724	MATa sld3-T600A,T609A,S622A-dpb11(253-764)::KanMX his3::pGAL1-4HA-sld2-T84D::HIS3 bar1::TRP1 (LEU2)pCDC7-cdc7-K16R (HIS3)pDBF4-dbf4-K6R,K14R,K432R(hphNT1)	This study; derivative of YS1790
HY9725	MATa sld3-T600A,T609A,S622A-dpb11(253-764)::KanMX his3::pGAL1-4HA-sld2-T84D::HIS3 bar1::TRP1 (LEU2)pCDC7-cdc7-K16R (HIS3)pDBF4-dbf4-K6R,K14R,K432R(hphNT1) ulp2::NatMX4	This study; derivative of YS1790
HY9723	MATa sld3-T600A,T609A,S622A-dpb11(253-764)::KanMX his3::pGAL1-4HA-sld2-T84D::HIS3 bar1::TRP1 ulp2::NatMX4	This study; derivative of YS1790
HY7397	MATa/MATalpha DIA2/dia2::HIS3MX6 SLX5/slx5::NatMX4	This study
Y2HGold	MATa, trp1-901, leu2-3,112, ura3-52, his3-200, gal4Δ, gal80Δ, LYS2::GAL1UAS-GAL1TATA–HIS3, GAL2UAS–GAL2TATA–ADE2 URA3::MEL1UAS–MEL1TATA–AUR1-C MEL1	Takara
HY9456	MATa, trp1-901, leu2-3,112, ura3-52, his3-200, gal4Δ, gal80Δ, LYS2::GAL1UAS-GAL1TATA–HIS3, GAL2UAS–GAL2TATA–ADE2 URA3::MEL1UAS–MEL1TATA–AUR1-C MEL1 siz2::KANMX4	This study
HY9665	MATa, trp1-901, leu2-3,112, ura3-52, his3-200, gal4Δ, gal80Δ, LYS2::GAL1UAS-GAL1TATA–HIS3, GAL2UAS–GAL2TATA–ADE2 URA3::MEL1UAS–MEL1TATA–AUR1-C MEL1 siz1::KANMX4 siz2::NatMX4	This study
HY9633	MATa cim3-1(URA3) smt3::HIS3MX6 lys1::KanMX4 arg4::HphNT1 ura3-52::pADH1-7His-SMT3-tADH1(URA3) ulp2::NatMX4	This study
HY9636	MATa cim3-1(URA3) smt3::HIS3MX6 lys1::KanMX4 arg4::HphNT1 ura3-52::pADH1-7His-smt3-KRall-tADH1(URA3) ulp2::NatMX4	This study
HY10064	MATa Mcm4-13MYC::TRP1 Ulp2-9PK::HIS3MX6	This study
HY9098	MATa (NatNT2)pADH1-3HA-dbf4-1 ulp2::HIS3MX6 smt3::HIS3MX6 ura3-52::pADH1-7His-smt3-KRall-tADH1(URA3)	This study
HY9096	MATa (NatNT2)pADH1-3HA-dbf4-1 smt3::HIS3MX6 ura3-52::pADH1-7His-smt3-KRall-tADH1(URA3)	This study
All strains are isogenic to W303 background, except for HY9456 and HY9665, which are derived from Y2HGold (Takara).
